# Supplementary material for: Identification of Allobaculum mucolyticum as a novel human intestinal mucin degrader
Source: Gut Microbes. 2021 Aug 30;13(1):1966278. doi: 10.1080/19490976.2021.1966278 (PMC8409761; doi:10.1080/19490976.2021.1966278)
Supplement: Supplemental Material [file KGMI_A_1966278_SM7882.zip]

Archive with 5 entries (4 files):
- Supplementary information/
- Supplementary information/Supplementary Figures_revised.pdf
- Supplementary information/Supplementary legends.docx
- Supplementary information/Table S1_revised.xlsx
- Supplementary information/Table S2_revised.xlsx
