# Supplementary material for: Identification of Allobaculum mucolyticum as a novel human intestinal mucin degrader
Source: Gut Microbes. 2021 Aug 30;13(1):1966278. doi: 10.1080/19490976.2021.1966278 (PMC8409761; doi:10.1080/19490976.2021.1966278)
Supplement: Supplemental Material [file KGMI_A_1966278_SM7882.zip › Supplementary information/Table S1_revised.xlsx]

## Sheet: O-glycan CAZYmes
Table S1. Putative mucin O-glycan targeting CAZymes	# of genes in genomea
Putative CAZYme activity (GH domains)	A. mucolyticum	A. muciniphila ATCC BAA-835
α-sialidases (GH33)	2	4
α-fucosidases (GH29/95)	3	6
β-galactosidases (GH2/42)	8	6
α/β-N-acetylglucosaminidase (GH20/84/85/89)	9	14
α/β-N-acetylgalactosaminidase (GH101/129)	0	0
total of unique genes	22	30
aIdentified by at least two out of three dbCAN2 tools
