# Supplementary material for: Identification of Allobaculum mucolyticum as a novel human intestinal mucin degrader
Source: Gut Microbes. 2021 Aug 30;13(1):1966278. doi: 10.1080/19490976.2021.1966278 (PMC8409761; doi:10.1080/19490976.2021.1966278)
Supplement: Supplemental Material [file KGMI_A_1966278_SM7882.zip › Supplementary information/Table S2_revised.xlsx]

## Sheet: Blad1
Supplementary table 2. Recipe for enriched Gut Microbiota Medium (GMM)
Component	Amount (500 mL)	Concentration	Comments	Vendor
Tryptone Peptone	5 g	10 g/L		BBL Trypticase Peptone BD (211921)
Yeast Extract	2.5 g	5 g/L		Bacto Yeast Extract BD (212750)
D-(+)-glucose - absent from basal medium	1 g	11 mM		Sigma (G8270-1KG)
L-cysteine HCL	0.5 g	6.4 mM		Sigma (C-1276)
D-(+)-Cellobiose - absent from basal medium	0.5 g	2.9 mM		Sigma
D-(+)-Maltose - absent from basal medium	0.5 g	2.8 mM		Sigma
D-(-)-Fructose - absent from basal medium	0.5 g	2.2 mM		Sigma
Meat Extract	2.5 g	5 g/L		Sigma
Phosphate buffer (see below)	100 mL	100 mM	1 M stock solution pH 7.2
TYG salts solution (see below)
CaCl2	0.5 mL	0.8%	8 mg/mL stock solution	Sigma
Vitamin K (menadione)	0.5 mL	5.8 mM	1 mg/mL stock solution	Sigma
FeSO4·7H2O	0.5 mL	1.44 mM	0.4 mg FeSO4·7H2O/mL stock solution	Sigma
Histidine Hematin Solution (see below)	0.5 mL	0.1%	1.2 mg hematin/mL in 0.2 M histidine solution	Sigma
Tween 80	1 mL	0.05%	25% stock solution	Sigma
ATCC Vitamin Supplement	5 mL	0.01		ATCC
ATCC Trace Mineral Supplement	5 mL	0.01		ATCC
Short-chain fatty acid supplement (see below)	3.75 mL
Resazurin	2 mL	4 mM	0.25 mg/mL stock solution	Sigma
Potassium Phosphate buffer recipe (1 M, pH 7.2)
1 M KH2PO4 (68.045 g/500 mL)	430 mL
1 M K2HPO4 (174.18 g/L)	1 L
add monobasic to dibasic to achieve pH 7.2, autoclave, store at room temperature
TYG salts solution recipe	Amount (1 L)
MgSO4·7H2O	0.5 g			Sigma
NaHCO3	10 g			Sigma
NaCl	2 g			Sigma
Histidine solution recipe (0.2 M, pH 8)
histidine	2.1 g			Sigma
MilliQ	bring to 40 mL
Set pH to 8.0 with 5 M NaOH, then bring to 40 mL
Histidine-Hematin recipe (0.2 M)
hematin	24 mg			Sigma
histidin solution (0.2 M, pH 8) - see above	20 mL
Cover in aluminum foil, rotate overnight at 4°C. Filter sterilize, aliquot in 0.5 mL, store at -20°C
Short-chain fatty acid supplement recipe	Amount (50 mL)
Acetic acid	11.33 mL
Sodium propionate Na salt	5.21 g			Sigma
Sodium butyrate Na salt	3.21 g			Sigma
MilliQ	bring to 50 mL
